# Supplementary material for: Coastal gradients and human disturbance shape bacterial and fungal rhizosphere microbiomes of Heliotropium arboreum in Hainan, China
Source: Front Microbiol. 2026 Feb 2;17:1774048. doi: 10.3389/fmicb.2026.1774048 (PMC12907427; doi:10.3389/fmicb.2026.1774048)
Supplement: Supplementary file 1 [file Table_1.XLSX]

## Sheet: Sheet1
Table S1 Latitude and longitude information of research site and species information of quadrat.
Name of research site	Population abbreviations	longitude	latitude	a（Close to the seawater）		b（Heliotropium arboreum community）		c（Further away from the sea）
				species	quantity	species	quantity	species	quantity
Zhaoshu island	A	112°16′10.51″	16°58′48.91″	Sesuvium portulacastrum	3	Heliotropium arboreum	12	Cocos nucifera	6
						Scaevola taccada	15	Ruellia simplex	112
						Pemphis acidula	1	Scaevola taccada	72
						Pisonia grandis	4	Hibiscus rosa-sinensis	66
						Ipomoea pes-caprae	11	Scaevola taccada	96
Yingxing island	B	112°19′51.07″	16°50′19.67″	nothing	0	Heliotropium arboreum	5	Scaevola taccada	37
						Heliotropium arboreum	13
						Scaevola taccada	13	Scaevola taccada	28
						Pisonia grandis	10	Morinda citrifolia	6
						Pandanus urophyllus	2	Cocos nucifera	4
								Casuarina equisetifolia	4
								Plumeria rubra 'Acutifolia'	2
								Passiflora foetida	5
								Codiaeum variegatum	11
								Terminalia catappa	1
								Bougainvillea spectabilis	4
Bei island	C	112°18′44.21″	16°57′47.46″	Sesuvium portulacastrum	1	Heliotropium arboreum	14	Cocos nucifera	2
						Scaevola taccada	17	Scaevola taccada	54
						Ipomoea pes-caprae	10
						Opuntia dillenii	4
Wuzhizhou island	W	109°45′57.99″	18°18′56.96″	nothing	0	Heliotropium arboreum	4	Cocos nucifera	8
						Scaevola taccada	21	Terminalia catappa	2
						Volkameria inermis	2	Dracaena angustifolia	4
						Ipomoea pes-caprae	7	Ficus hirta	1
						Sphagneticola trilobata	30	Sterculia foetida	1
Lingao coastal	L	109°49′9.64″	19°59′24.66″	nothing	0	Heliotropium arboreum	17	Stachytarpheta jamaicensis	4
						Scaevola taccada	12	Avicennia marina	7
						Pandanus tectorius	5	Pluchea indica	9
						Opuntia dillenii	4	Rhizophora mucronata	16
								Mimosa pudica	6
Danzhou coastal	D	109°18′17.13″	19°55′2.11″	nothing	0	Heliotropium arboreum	7	Cocos nucifera	4
						Alstonia scholaris	4	farmland
						Datura stramonium	6
						Hibiscus tiliaceus	1
						Opuntia dillenii	5
						Vitex negundo	7
						Mikania micrantha	9
Eman	M	109°18′27.40	19°54′55.91	nothing	0	Heliotropium arboreum	13	farmland
						Scaevola taccada	10
						Alstonia scholaris	2
						Pandanus tectorius	1
						Opuntia dillenii	4
						Mikania micrantha	8
						Plumeria rubra	1
						Terminalia muelleri	2

## Sheet: Sheet2
苦榔树	Alstonia scholaris
露兜	Pandanus tectorius
仙人掌	Opuntia dillenii
厚藤	Mikania micrantha
曲枝槌果藤	Plumeria rubra
大叶榄仁	Terminalia muelleri
