# Supplementary material for: Coastal gradients and human disturbance shape bacterial and fungal rhizosphere microbiomes of Heliotropium arboreum in Hainan, China
Source: Front Microbiol. 2026 Feb 2;17:1774048. doi: 10.3389/fmicb.2026.1774048 (PMC12907427; doi:10.3389/fmicb.2026.1774048)
Supplement: Supplementary file 2 [file Table_2.XLS]

## Sheet: 导出信息
Table S2 Determination of soil physical and chemical properties
Samples	TN	TP	TK	AP	AK	NH4+	NO3-	SOC	pH
Aa1	0.36677	0.143781	0.109453	2.6217	81.43	3.18505	6.10651	3.01395	9.371
Aa2	0.33917	0.126488	0.113591	2.54284	96.68	3.31636	7.15561	3.59715	9.253
Aa3	0.39049	0.133069	0.0769613	2.05959	81.99	2.53097	5.88967	2.24562	9.35
Ab1	1.55785	13.1266	0.63659	3.81952	29.29	3.35941	0.153061	20.9462	9.081
Ab2	1.65355	18.2336	0.455677	4.94677	32.31	3.95606	0.701531	24.7241	8.941
Ab3	1.44301	11.7604	0.761409	3.496	27.36	3.30157	0.762117	21.4353	8.978
Ac1	4.29102	44.9533	0.556163	6.70589	76.78	8.77002	8.3514	62.9581	8.101
Ac2	4.19378	45.7101	0.548067	6.70589	76.17	8.63934	10.6473	59.7359	8.002
Ac3	4.14338	46.249	0.500497	6.22567	65.67	9.19179	10.0351	60.8991	8.054
Ba1	0.12223	0.13244	0.190972	0.512774	7.81	2.70498	1.37755	1.2899	9.504
Ba2	0.10501	0.121648	0.180238	0.520862	8.26	2.60344	1.85906	1.61496	9.503
Ba3	0.09809	0.119403	0.173632	0.666444	8.13	2.80727	1.23406	1.46348	9.613
Bb1	1.88836	3.45165	0.857428	6.59468	221.06	5.30855	18.8074	30.5666	8.895
Bb2	1.71169	3.2279	0.82721	5.50282	223.94	3.86899	20.9343	30.1009	8.786
Bb3	2.01575	3.23154	0.773453	5.41688	212.53	4.01404	19.8661	34.8188	8.718
Bc1	2.10848	1.6875	0.141369	3.51946	45.42	5.14895	12.3055	34.0875	8.715
Bc2	2.77891	1.9005	0.210448	4.029	43.35	3.56363	14.5536	38.5501	7.468
Bc3	2.64978	1.92999	0.167825	3.58012	48.06	4.23209	14.5663	42.9295	8.381
Ca1	0.22885	0.135956	0.0318725	1.31752	38.22	2.66141	4.49298	6.23146	9.52
Ca2	0.25632	0.2001	0.0479042	1.50759	41.08	3.62172	3.8361	8.3491	9.587
Ca3	0.20488	0.12326	0.0422465	1.31752	43.5	4.02919	3.77551	7.76931	9.508
Cb1	0.32515	2.83631	0.175099	3.05845	28.19	2.93774	2.40434	8.77429	9.511
Cb2	0.24944	2.21885	0.121343	2.62979	29.06	2.93825	2.1014	8.31322	9.492
Cb3	0.31486	2.11458	0.181052	2.91286	27.95	2.83636	2.68814	7.46753	9.525
Cc1	1.78777	10.2129	0.0305882	9.1626	18.88	3.88363	9.55038	32.0475	9.073
Cc2	1.81606	10.3977	0.0464072	7.70172	22.38	4.26149	8.96046	28.3026	8.931
Cc3	2.3015	12.0521	0.0649802	8.17688	16.78	3.46138	9.09439	31.5963	8.949
Wa1	0.13247	0.115269	1.28842	0.854488	34.16	2.19598	2.3852	1.2959	9.433
Wa2	0.17392	0.0942173	0.917248	0.755411	35.54	3.43221	1.54656	0.760274	9.501
Wa3	0.12217	0.0864811	1.21372	0.773609	34.9	3.98535	1.56888	1.42967	9.506
Wb1	0.94847	0.174825	1.02448	2.49431	35.19	3.98545	0.809949	20.8647	9.169
Wb2	1.11372	0.193035	0.807463	2.26583	40.89	3.86918	1.24681	20.9765	9.148
Wb3	0.83367	0.178287	0.821713	2.48825	39.21	3.73827	1.68048	22.7642	9.083
Wc1	1.92887	1.24501	3.7001	0.975807	51.1	6.67552	3.92219	33.6107	8.401
Wc2	2.12459	1.28942	3.92465	0.882796	47.6	6.79153	3.19834	36.1154	8.473
Wc3	2.09772	1.32589	3.69097	0.741257	48.87	8.24602	2.67857	36.2776	8.535
La1	0.09455	0.543956	0.482018	0.298444	77.97	3.01083	2.49681	1.06624	9.417
La2	0.09111	0.46333	0.480674	0.34495	79.78	2.80692	2.13329	0.845074	9.424
La3	0.08082	0.417992	0.505964	0.328774	76.74	2.99598	1.80804	1.39853	9.427
Lb1	0.20817	0.602193	1.20538	0.486488	56.09	4.94508	0.65051	3.27116	9.244
Lb2	0.21846	0.591045	1.29851	0.480422	62.72	5.00288	0.688776	3.45953	9.212
Lb3	0.22206	0.614656	1.51246	0.565345	60.67	4.65431	0.672832	3.08636	9.194
Lc1	0.33195	0.549303	3.67082	0.933345	314.12	4.46522	8.08355	5.89053	8.772
Lc2	0.32889	0.520378	3.36083	0.751367	239.74	3.76698	7.55102	5.69507	8.925
Lc3	0.32544	0.507944	3.07547	0.824159	284.56	4.91599	8.0102	4.95857	8.84
Da1	0.31814	1.67082	2.99801	3.27278	544.33	9.49769	3.18878	5.56977	8.536
Da2	0.2598	1.76216	3.37388	3.06451	608.47	7.33035	3.97959	6.57324	8.342
Da3	0.32532	1.76862	3.36792	3.26267	585.14	8.84384	3.95408	6.56887	8.554
Db1	1.52557	2.14364	2.39165	7.0377	363.9	10.4151	17.5797	33.7006	8.256
Db2	1.88148	2.16667	2.41095	7.08016	373.57	11.6489	19.0721	35.2752	8.231
Db3	1.76024	2.14022	2.56337	6.74653	362.45	11.6489	19.139	35.0548	8.336
Dc1	0.0739	1.92016	1.22355	2.14047	144.69	5.13467	41.9356	3.28662	8.455
Dc2	0.14619	1.88285	1.08026	2.06768	139.19	5.94819	38.919	3.32972	8.441
Dc3	0.13938	1.93986	1.11581	1.94029	153.67	6.05045	37.0695	4.05724	8.474
Ma1	0.09459	0.341948	0.455268	0.514796	36.27	2.4	0.465561	2.42984	9.361
Ma2	0.12554	0.282587	0.767662	0.421785	37.96	3.40304	0.813138	2.24502	9.345
Ma3	0.09465	0.316783	0.564052	0.480422	37.73	2.85041	0.794005	2.13461	9.349
Mb1	0.39771	0.507984	1.97106	0.797873	30.38	2.67623	1.1639	6.72609	9.268
Mb2	0.27719	0.36255	0.953685	0.745301	30.11	2.60337	1.82398	4.03897	9.216
Mb3	0.15664	0.324876	0.338308	0.567367	34.72	2.5163	1.67411	5.73753	9.251
Mc1	1.08892	1.62066	1.0288	2.38715	28.14	6.31288	2.37883	17.6657	8.709
Mc2	0.90027	1.5998	1.08242	1.79673	30.09	7.46181	2.6977	16.6388	8.627
Mc3	1.4882	2.0174	2.62575	1.60869	28.97	6.7638	2.41071	18.7019	8.767
